# Supplementary material for: Epigenetic Modulation Directs Recovery Post LASIK and SMILE Surgery: An Experimental Study
Source: Life (Basel). 2025 Feb 6;15(2):246. doi: 10.3390/life15020246 (PMC11856829; doi:10.3390/life15020246)
Supplement: Supplementary file 1 [file life-15-00246-s001.zip]

Archive with 1 entries (1 files):
- life-3395675-supplementary.xlsx
