# Supplementary material for: Epigenetic Modulation Directs Recovery Post LASIK and SMILE Surgery: An Experimental Study
Source: Life (Basel). 2025 Feb 6;15(2):246. doi: 10.3390/life15020246 (PMC11856829; doi:10.3390/life15020246)
Supplement: Supplementary file 1 [file life-15-00246-s001.zip › life-3395675-supplementary.xlsx]

## Sheet: Sheet1
TargetID	Control avg.	LASIK avg.	SMILE avg.	log Fc LASIK	log Fc SMILE	p-value LASIk	p-value SMILE
cg00348031	6783.33	33843.6	31669	2.31882	2.22301	4.02234e-07	4.2206e-05
cg00648423	1304.33	10437.5	10442.6	3.00039	3.0011	0.000230561	0.000654802
cg00749520	1455.67	10495.1	11452.2	2.84997	2.97588	0.0465654	0.0464473
cg01270299	7420.33	1819.88	1749.88	-2.02764	-2.08423	0.0119275	0.00869467
cg01717455	441	1916.38	1809.38	2.11953	2.03664	0.0407364	0.0444646
cg01474688	7410.33	1020.88	937.875	-2.85973	-2.98207	0.00018351	5.5495e-05
cg02145102	1172.67	15430.5	15330.8	3.71792	3.70856	4.72871e-06	9.14257e-05
cg02544946	648.333	9108.75	8947.88	3.81245	3.78674	0.0130027	0.0159146
cg02979795	1696.67	8215.38	9052.62	2.27562	2.41563	0.00286256	0.0049957
cg03634778	1174.33	9405.75	9043.88	3.0017	2.9451	7.72664e-05	0.00028493
cg01479912	1189	4816.62	5502.12	2.01827	2.21024	0.0166591	0.012691
cg04953552	765.333	16400.2	16236.6	4.42149	4.40702	5.60051e-06	9.59075e-05
cg01801090	668	3418.75	3451.75	2.35555	2.36941	0.00932721	0.0249653
cg05419812	984.667	5569.88	6355.25	2.49994	2.69024	0.0103978	0.0118537
cg02148024	20222.3	3663.38	3455.88	-2.4647	-2.54883	5.32025e-05	1.25294e-05
cg06414921	3908.67	26372.9	24252	2.75431	2.63336	9.37786e-06	0.0002027
cg04312783	1476.67	8431.12	8806.75	2.51338	2.57627	0.00279845	0.00409929
cg05079227	1240	10434.9	9847	3.073	2.98934	0.00803652	0.0161042
cg08080515	1127.67	7892.38	7589.75	2.80712	2.75071	0.0249552	0.0260817
cg09014801	3649.67	15434.9	15736.6	2.08036	2.10829	1.02204e-05	0.000395971
cg10224997	909.667	9153.75	9596.25	3.33095	3.39906	0.000301656	0.000734674
cg05958255	2106	13369.1	13364.1	2.66633	2.66579	0.000815643	0.00282414
cg07204602	1782.67	10671.5	10978.6	2.58165	2.62259	0.00270902	0.00895127
cg07508773	828.333	14242.5	14045.1	4.10385	4.08371	8.7969e-06	0.000151274
cg08702834	14128	3142.88	3316.5	-2.1684	-2.09082	0.000313311	0.000522538
cg12156950	1590.67	8420	7448.88	2.40419	2.22739	0.00235411	0.00645277
cg12846737	781.333	7574.75	8022	3.27719	3.35995	0.000244284	0.000545967
cg09209679	19179	3909.5	4294.12	-2.29447	-2.15909	9.72601e-06	4.54645e-05
cg10080013	6666.67	1342.25	1012.75	-2.31231	-2.71869	0.00114339	0.00132157
cg10698654	759	3739.38	3749.62	2.30063	2.30457	0.00740459	0.00726067
cg11056057	1189	6318.12	5945.88	2.40975	2.32214	0.00499688	0.00942737
cg14232344	927.333	7599.5	7932.5	3.03474	3.09662	0.014906	0.0144994
cg11430599	1046	4260	4642	2.02597	2.14986	0.00251141	0.00342153
cg11866463	1181.67	4997	5158.62	2.08024	2.12616	0.0398286	0.0279354
cg15225267	2005.67	23119.6	23102.1	3.52696	3.52587	6.869e-05	0.000438595
cg15852849	1555.33	6713.62	7730.12	2.10987	2.31327	0.00602792	0.010092
cg13099644	1532	8299	8310.38	2.43752	2.4395	0.00531713	0.0108849
cg13754306	1866.67	8291	9553.75	2.15108	2.3556	0.0270059	0.0265232
cg14019701	805.667	3409.38	3724.25	2.08125	2.20869	0.00317897	0.00309098
cg18845950	783.333	4567.12	5297.12	2.54359	2.75751	0.0213597	0.0179132
cg19619592	1178.33	4778.5	5032.88	2.01981	2.09464	0.0034198	0.00373319
cg14064720	1861.67	12166.4	12316	2.70823	2.72587	0.000146139	0.00105259
cg20412244	3671.67	17052.6	18198.4	2.21549	2.3093	0.000131592	0.000865963
cg14245918	9024	1401.5	1412.5	-2.6868	-2.67552	1.58963e-05	1.56456e-05
cg22681945	1068.33	12387.1	11853.9	3.53541	3.47192	0.00956389	0.0168867
cg14557864	1650.33	9097.5	10462.5	2.46271	2.6644	0.00488738	0.00417922
cg22993154	2117.67	30333.6	30873.9	3.84037	3.86584	2.54269e-05	0.000253559
cg15154763	1518	16154.2	15784.5	3.41167	3.37826	0.000582473	0.00164236
cg23536255	1511.33	28739.5	28483.1	4.24914	4.23621	5.22603e-06	0.000113892
cg25155022	2136	10353.6	10778.9	2.27715	2.33522	0.0451781	0.0499445
cg16020483	1217	4977.5	5711.88	2.03209	2.23064	0.0030276	0.00332502
cg17237138	1800.67	7543.38	8804.62	2.06668	2.28973	0.00931539	0.0146119
cg17271308	7611.33	1140.38	1008.62	-2.73864	-2.91576	1.68576e-05	0.000416923
cg17711915	3408.33	25927.4	24661	2.92734	2.85509	1.27558e-07	7.4407e-05
cg19809575	14376.7	1252.5	1224.38	-3.52085	-3.55361	0.00655875	0.00637552
cg20087192	2558	17344.2	18837.5	2.76137	2.88052	0.00205141	0.00244956
cg21938029	1023	5882.5	6196.5	2.52362	2.59865	0.01379	0.0217899
cg22837486	1874	9698.25	9842.75	2.3716	2.39294	0.00212613	0.00240614
cg15974300	12164.3	2228.62	1937.75	-2.44843	-2.6502	4.12626e-07	4.51746e-07
cg23421392	762.667	3112.38	3979.25	2.02889	2.38337	0.0253765	0.0210051
cg18993517	10129.7	2465.62	2497.38	-2.03856	-2.0201	6.48224e-05	0.000101604
cg24623109	6625	1045.12	1347.25	-2.66424	-2.2979	1.74442e-08	1.4915e-05
cg21603812	8048	1831.12	1604.5	-2.1359	-2.32651	0.00938372	0.010235
cg26181139	14813.3	2754.12	2965.38	-2.42723	-2.32061	4.63959e-05	0.000205709
cg26913836	1566.33	9101.75	8679.75	2.53875	2.47026	0.0116661	0.0177049
